# Supplementary material for: A Network Pharmacology Study: Reveal the Mechanisms of Palovarotene Against Heterotopic Ossification
Source: Front Med (Lausanne). 2022 May 13;9:897392. doi: 10.3389/fmed.2022.897392 (PMC9136101; doi:10.3389/fmed.2022.897392)
Supplement: Supplementary file 2 [file Supplementary_Material_2.zip]

Archive with 4 entries (4 files):
- data sheet 8.csv
- data sheet 5.csv
- data sheet 6.csv
- data sheet 7.csv
