# Supplementary material for: A Network Pharmacology Study: Reveal the Mechanisms of Palovarotene Against Heterotopic Ossification
Source: Front Med (Lausanne). 2022 May 13;9:897392. doi: 10.3389/fmed.2022.897392 (PMC9136101; doi:10.3389/fmed.2022.897392)
Supplement: Supplementary file 2 [file Supplementary_Material_2.zip › data sheet 8.csv]

SUID	MCODE_Cluster	MCODE_Node_Status	MCODE_Score	name	selected	shared name
119	Cluster 4	Clustered	2.0	ADRA2C	false	ADRA2C
118	Cluster 4	Clustered	2.0	ADRA2A	false	ADRA2A
100	Cluster 4	Seed	2.142857142857143	CNR1	false	CNR1
