# Supplementary material for: A Network Pharmacology Study: Reveal the Mechanisms of Palovarotene Against Heterotopic Ossification
Source: Front Med (Lausanne). 2022 May 13;9:897392. doi: 10.3389/fmed.2022.897392 (PMC9136101; doi:10.3389/fmed.2022.897392)
Supplement: Supplementary file 2 [file Supplementary_Material_2.zip › data sheet 5.csv]

SUID	MCODE_Cluster	MCODE_Node_Status	MCODE_Score	name	selected	shared name
141	Cluster 1	Seed	7.0	PTK2	false	PTK2
170	Cluster 1	Clustered	6.805555555555555	CASP8	false	CASP8
73	Cluster 1	Clustered	6.805555555555555	CASP3	false	CASP3
167	Cluster 1	Clustered	6.805555555555555	HSP90AA1	false	HSP90AA1
164	Cluster 1	Clustered	6.805555555555555	STAT3	false	STAT3
162	Cluster 1	Clustered	6.805555555555555	MAPK1	false	MAPK1
82	Cluster 1	Clustered	7.0	PPARG	false	PPARG
97	Cluster 1	Clustered	6.805555555555555	GSK3B	false	GSK3B
192	Cluster 1	Clustered	6.805555555555555	MDM2	false	MDM2
