# Supplementary material for: A Network Pharmacology Study: Reveal the Mechanisms of Palovarotene Against Heterotopic Ossification
Source: Front Med (Lausanne). 2022 May 13;9:897392. doi: 10.3389/fmed.2022.897392 (PMC9136101; doi:10.3389/fmed.2022.897392)
Supplement: Supplementary file 2 [file Supplementary_Material_2.zip › data sheet 6.csv]

SUID	MCODE_Cluster	MCODE_Node_Status	MCODE_Score	name	selected	shared name
242	Cluster 2	Clustered	4.523809523809524	FABP4	false	FABP4
130	Cluster 2	Clustered	4.523809523809524	FABP5	false	FABP5
249	Cluster 2	Clustered	4.523809523809524	SCD	false	SCD
89	Cluster 2	Clustered	4.761904761904762	PPARA	false	PPARA
