# Supplementary material for: A Network Pharmacology Study: Reveal the Mechanisms of Palovarotene Against Heterotopic Ossification
Source: Front Med (Lausanne). 2022 May 13;9:897392. doi: 10.3389/fmed.2022.897392 (PMC9136101; doi:10.3389/fmed.2022.897392)
Supplement: Supplementary file 2 [file Supplementary_Material_2.zip › data sheet 7.csv]

SUID	MCODE_Cluster	MCODE_Node_Status	MCODE_Score	name	selected	shared name
159	Cluster 3	Seed	3.7333333333333334	CTSB	false	CTSB
78	Cluster 3	Clustered	3.4285714285714284	REN	false	REN
86	Cluster 3	Clustered	3.466666666666667	BACE1	false	BACE1
77	Cluster 3	Clustered	3.7333333333333334	ACE	false	ACE
80	Cluster 3	Clustered	3.0	AKR1B1	false	AKR1B1
