# Supplementary material for: A Network Pharmacology Study: Reveal the Mechanisms of Palovarotene Against Heterotopic Ossification
Source: Front Med (Lausanne). 2022 May 13;9:897392. doi: 10.3389/fmed.2022.897392 (PMC9136101; doi:10.3389/fmed.2022.897392)
Supplement: Supplementary file 4 [file Supplementary_Table_1.csv]

Genes	ChEMBL	SwissTargetPrediction
PDE7A	YES
LGMN	YES
SLC22A12	YES
FLT-1	YES
AKR1B1	YES
TMIGD3	YES
PIN1	YES
KDM5A	YES
ATM	YES
BCAT2	YES
CDC7	YES
MAP2	YES
MME	YES
TBXAS1	YES	YES
PLK4	YES
ABCC1	YES
CYSLTR1	YES
BCL2	YES
CHRM3	YES
IDH1	YES
ITGA4	YES
HSP90AA1	YES
CTSK	YES	YES
CTSS	YES	YES
F11	YES
IMPDH2	YES
AVPR1A	YES
ROS1	YES
MCL1	YES
GRM2	YES	YES
VDR	YES
PTGES	YES	YES
HDAC10	YES
CASP3	YES
OPRM1	YES
TLR7	YES
HRH1	YES
dopamine	YES
PREP	YES
CALCRL	YES
CASP1	YES
MAOA	YES
HRH2	YES
PGR	YES	YES
ACHE	YES
DRD3	YES
NPY2R	YES
TPH1	YES
PTK2	YES
CASP8	YES
ACE	YES
PPARD	YES	YES
PPARG	YES	YES
GRM4	YES
ADRA2B	YES	YES
ADRA1D	YES
IMPDH1	YES
ADK	YES
F7	YES
BRD4	YES	YES
NET	YES
MC5R	YES
MGLL	YES
GPCR40	YES
AKR1B10	YES
NR3C1	YES	YES
REN	YES
HDAC1	YES
KDM5C	YES	YES
F13A1	YES
F10	YES
CHRM5	YES
CCR3	YES
MC3R	YES
ADRB3	YES
METAP2	YES
CARM1	YES
MAPKAPK2	YES	YES
SLC5A2	YES
ESR2	YES	YES
KPG_011	YES
ALPL	YES
MET	YES
TMPRSS6	YES
KMO	YES
ALK	YES
CFTR	YES
ADORA2B	YES
ITK	YES
LCK	YES
HDAC6	YES
AR	YES
CCR9	YES
CYP26A1	YES	YES
MC4R	YES
CREBBP	YES	YES
KLKB1	YES
F9	YES
FGFR1	YES
BRPF1	YES
ADRA2A	YES
WDR5	YES
GSK3B	YES
CTSB	YES
PLAU	YES
ADRA2C	YES
HSD17B2	YES
THRA	YES
CCR4	YES
BRAF	YES
CCR5	YES
BACE1	YES
FDPS	YES
CYP2A6	YES
ADRB1	YES
NAMPT	YES
MAP3K14	YES
SPHK2	YES
BRD9	YES
NOX4	YES
ESR1	YES	YES
PLA2G4A	YES	YES
EED	YES
ADRB2	YES
DAT1	YES
FFAR2	YES
CCR2	YES
FBP2	YES
CHRM2	YES
carbonic	YES
CYP1A2	YES
PLK1	YES
NPY1R	YES
HDAC3	YES
5HTT	YES
GLRA1		YES
FNTA		YES
FNTB		YES
RXRA		YES
CCKBR		YES
RBP4		YES
ALOX5		YES
CDC25A		YES
PTGDR		YES
KDM2A		YES
EPHX2		YES
SCD		YES
RARG		YES
RARB		YES
RARA		YES
LTB4R		YES
TBXA2R		YES
HNF4A		YES
ALOX15		YES
ALOX12		YES
FABP4		YES
PPARA		YES
RXRB		YES
RXRG		YES
PTPN11		YES
NR0B2		YES
EPHX1		YES
POLB		YES
PRKAG1		YES
PRKAB1		YES
PRKAA2		YES
NR3C2		YES
CMA1		YES
CTSG		YES
HSD11B2		YES
CNR1		YES
CNR2		YES
PTGIR		YES
PSEN2		YES
PSENEN		YES
NCSTN		YES
APH1A		YES
PSEN1		YES
APH1B		YES
FAAH		YES
TERT		YES
PTPN1		YES
FABP5		YES
FABP1		YES
KDM4A		YES
KDM4C		YES
ENPP2		YES
HTR2B		YES
ADORA3		YES
MAPK14		YES
MAPK1		YES
NR1H4		YES
SLC10A2		YES
RORB		YES
RORA		YES
PIK3CA		YES
DRD2		YES
ABCC8		YES
FABP3		YES
SLC22A1		YES
MDM2		YES
PIM2		YES
KEAP1		YES
SCN10A		YES
GPBAR1		YES
TRPM8		YES
AKR1C3		YES
STAT3		YES
NR1H3		YES
NR1H2		YES
HMGCR		YES
TSPO		YES
PDE4A		YES
HPGDS		YES
ITGAV		YES
ITGB3		YES
LDHA		YES
FABP2		YES
BRD2		YES
PBRM1		YES
BRDT		YES
BRD3		YES
CA2		YES
CA1		YES
CA12		YES
CA9		YES
