# Supplementary material for: A Network Pharmacology Study: Reveal the Mechanisms of Palovarotene Against Heterotopic Ossification
Source: Front Med (Lausanne). 2022 May 13;9:897392. doi: 10.3389/fmed.2022.897392 (PMC9136101; doi:10.3389/fmed.2022.897392)
Supplement: Supplementary file 5 [file Supplementary_Table_2.csv]

Genes	CTD	DisGeNET
GNAS	YES	YES
CBFB	YES	YES
RUNX2		YES
SMAD4		YES
FAM111B		YES
NT5E	YES	YES
BRCA2		YES
FRZB	YES	YES
CANT1	YES
XYLT1	YES
PMCH	YES
HCRT	YES
CACNG1B	YES
CASP8L1	YES
CBX6B	YES
CHTOPB	YES
CNN1A	YES
CYSLTR2B	YES
DRD4A	YES
FC18A08	YES
HECW1B	YES
IM	YES
KOP	YES
MED19A	YES
MOB1BA	YES
NXPH2B	YES
OLFCK2	YES
RIC3B	YES
RPL5A	YES
SC	YES
SCOCA	YES
SEPT7B	YES
TLCD5A	YES
TMEM169B	YES
TMEM182A	YES
TMEM264	YES
TOR1	YES
ZMP:0000001200	YES
ACVR1BB	YES
ANO10A	YES
ANO11	YES
BAIAP2L2B	YES
CCNL1B	YES
CPLX3A	YES
DNM3A	YES
EFNA2A	YES
ERFL3	YES
F11R.1	YES
GLCEA	YES
GMPPAA	YES
GRID2IPA	YES
HMBSA	YES
HS3ST3L	YES
HTR2AB	YES
HUG	YES
KANSL1B	YES
KCNN1A	YES
LHFPL4B	YES
NFYBA	YES
NLGN4XA	YES
NPM2A	YES
NYAP2A	YES
OAFA	YES
PALD1B	YES
PANX1A	YES
PARVAA	YES
PCDH15A	YES
PGLYRP6	YES
PHKA1B	YES
PITPNBL	YES
PPFIBP1A	YES
PRP19	YES
RC3H1A	YES
SMARCD3B	YES
SPOPLA	YES
TMEM144B	YES
TMEM238B	YES
TNKSB	YES
TSPAN2A	YES
TSPAN5A	YES
UBE2NB	YES
ZNF687B	YES
ADIPOQA	YES
ADRA1AB	YES
ALCAMA	YES
ANKRD52A	YES
ANO5B	YES
ARVCFA	YES
ASB12A	YES
CCSER2A	YES
CHMP2BB	YES
CLDN34A	YES
CREBBPA	YES
CTDNEP1A	YES
DAB2IPB	YES
DMRT3A	YES
DNAJC11A	YES
EIF3HA	YES
FBXO30B	YES
FMN2B	YES
FRRS1B	YES
GALR2B	YES
GIT2B	YES
GUK1A	YES
HOXC5A	YES
ILLR1	YES
ITGA3A	YES
KAT5A	YES
KCNJ12B	YES
LPAR6A	YES
LSM12B	YES
MAP6A	YES
MFSD14A2	YES
MINPP1A	YES
NDFIP1L	YES
NDRG3B	YES
NPFFR1L3	YES
NPTX2B	YES
PAX1B	YES
PCDH2AA15	YES
PIP4K2AB	YES
PKN1B	YES
PRKACAA	YES
RBMS1A	YES
RBPJB	YES
RFX1A	YES
RGS3B	YES
RIMS2A	YES
SB	YES
SDR16C5A	YES
SIAH2L	YES
SLC35A3B	YES
SLC7A14A	YES
SLKA	YES
SUB1A	YES
SYNCRIPL	YES
SYTL2A	YES
TMEM222B	YES
TNS2A	YES
TRPN1	YES
TUSC2B	YES
ZDHHC15B	YES
ZNF207B	YES
ZNF281B	YES
ZP3C	YES
ZPCX	YES
ABHD10A	YES
ABHD17AB	YES
ANKRD10A	YES
APBA1B	YES
ARL4AA	YES
ARMC1L	YES
ASS1P13	YES
ATP5MC1P5	YES
ATP6V0A1A	YES
BTBD6B	YES
CAP1P1	YES
CEP170AA	YES
CERS2A	YES
CHCHD4A	YES
CRATB	YES
CYP11A2	YES
DIP2BA	YES
EP300A	YES
EZRB	YES
FLR	YES
FRS2B	YES
FZD8B	YES
GPC1A	YES
HOXA1A	YES
HOXA2B	YES
KCNC3B	YES
KDM2AB	YES
LINGO4A	YES
MAST1A	YES
MEF2CB	YES
MTBL	YES
NDEL1A	YES
NR4A2B	YES
PARP12B	YES
PHB2A	YES
PHBP11	YES
PHLDB2B	YES
PLEKHA7A	YES
PTK6A	YES
RAB3AA	YES
RAB3AB	YES
RAC3A	YES
RAP1AA	YES
RBM25B	YES
RNF34A	YES
RPL17P50	YES
RPL21P62	YES
RPS27AP17	YES
SCP2B	YES
SEC11B	YES
SENP3B	YES
SLC25A5P7	YES
SOUL4	YES
SRSF10B	YES
SRSF2A	YES
ST6GAL2A	YES
STOX2A	YES
SYPL2A	YES
TLCD3BA	YES
TMCC1B	YES
TMEM54A	YES
TMX2B	YES
TOX4A	YES
TRAF4B	YES
VSIG8B	YES
WT1B	YES
ZDHHC16A	YES
ZDHHC16B	YES
ARPP19B	YES
ATG4DA	YES
ATP5MEA	YES
CCDC192	YES
CCL19B	YES
CDHR1A	YES
CFL1L	YES
CTDSPLB	YES
EIF4BB	YES
FAM102AB	YES
FAUB	YES
FGD	YES
FOXG1A	YES
FRYB	YES
GOLGA2P2Y	YES
HOXC6A	YES
HTR1AB	YES
HTRA1A	YES
KIF26BA	YES
KISS1RA	YES
KRT18P65	YES
KSR1B	YES
MAPRE1A	YES
MARK2A	YES
MGAT1A	YES
MIPA	YES
MYO1CB	YES
MYO9AA	YES
NDUFA9A	YES
NLK2	YES
NPM1P8	YES
OGT.1	YES
OTUD5A	YES
PAQR5A	YES
PRKCEA	YES
PRMT8B	YES
PTPRFB	YES
RABL6A	YES
RPL26P11	YES
RPL7AP36	YES
RPS2P18	YES
RPS3P6	YES
RRBP1A	YES
SCAF4A	YES
SELENOW2A	YES
SIX4B	YES
SLC22A7B.3	YES
SLC25A1A	YES
SMAD6B	YES
SPINT1A	YES
STK35L	YES
TCF3B	YES
TIAM1A	YES
TIMM23A	YES
TOMM20A	YES
TRIM35-27	YES
TUBA4L	YES
ADCY2B	YES
ADM2A	YES
ANP32BP1	YES
ATP6V1C1A	YES
BMPR2A	YES
CYP2P8	YES
CYTH1A	YES
DEFB104B	YES
DNAJC3B	YES
EIF4E2RS1	YES
EVLB	YES
EXT1A	YES
FAAH2A	YES
FKBP1AA	YES
GPM6AB	YES
HER4.5	YES
HSPD1P5	YES
INSRA	YES
KLF5A	YES
LARS1B	YES
MCTP2B	YES
MSRB1A	YES
MYCLB	YES
NOP56P2	YES
OCLNA	YES
PGLYRP5	YES
PPP1CAB	YES
PRELID1A	YES
PRKAR2AA	YES
PRR12B	YES
PRRX1A	YES
PTPN23A	YES
RNF128A	YES
RORAA	YES
RPL15P11	YES
RPS2P28	YES
RPS7P5	YES
RPSAP30	YES
SAP130A	YES
SDK1A	YES
SELENOJ	YES
SHDB	YES
SMAD3B	YES
SNX10A	YES
STMN1B	YES
TEAD1B	YES
TEX47	YES
TPRB	YES
UBE2DNL	YES
UBE2IA	YES
YWHAQA	YES
ACBD5A	YES
AKR1A1B	YES
ANKRD36BP2	YES
AQP7P2	YES
AZIN1B	YES
BIDA	YES
CLDN11A	YES
CRABP2A	YES
CRYBA1B	YES
CRYBA1L1	YES
DOK1B	YES
EEF1A1P22	YES
EHD1B	YES
EIF2S1A	YES
GOLGA8EP	YES
HSPD1P6	YES
KCNJ1A.1	YES
MAP1LC3BP1	YES
MARCKSB	YES
MARCKSL1A	YES
MAT2AL	YES
MICAL3B	YES
MRPL42P5	YES
NDUFS8A	YES
NPIPB1P	YES
NPIPB7	YES
OR7E91P	YES
PBXIP1B	YES
PCMTL	YES
PDCD4A	YES
PLEKHG5A	YES
RDH10A	YES
RPSAP47	YES
SELO	YES
SMFN	YES
SOWAHCB	YES
SPDYE21	YES
SPSB3A	YES
SUMO1P3	YES
SURF4L	YES
SYT2A	YES
TCIRG1B	YES
TNRC6C1	YES
YWHAEP1	YES
ZNF731P	YES
C1ORF167	YES
CALD1B	YES
CRYGM4	YES
CYP2X9	YES
EFNA1A	YES
EPHB3A	YES
FOXB2	YES
GLRXP3	YES
GOLGA6L5P	YES
KDM5BA	YES
KRCP	YES
MED14OS	YES
MYH11A	YES
NBEAA	YES
NDUFAB1A	YES
OR10J5	YES
OR7E13P	YES
OTPA	YES
PTGES3B	YES
SH2D3CA	YES
SNRPGP10	YES
SPEM2	YES
UBALD1A	YES
AGAP7P	YES
AMOTL2B	YES
ARL17B	YES
ASMTL-AS1	YES
ATF4B	YES
ATP5MC3B	YES
BIRC5A	YES
CRABP1A	YES
CRYGM5	YES
DHRS13A.1	YES
ENTPD2A.1	YES
EOMESA	YES
EPHX5	YES
FDPSP2	YES
HIBADHB	YES
LOH12CR2	YES
MVDA	YES
PMS2P9	YES
SPON1B	YES
TERB1	YES
USP41	YES
AMY1C	YES
CELA2B	YES
CLDND	YES
CLDNI	YES
CRYGN2	YES
DPY19L1P1	YES
EGFRA	YES
EMC3-AS1	YES
ERBB3A	YES
GAD1B	YES
HMGB1P1	YES
INHBAB	YES
MYEOV2	YES
PRKCBB	YES
RPL17P33	YES
SEC22BA	YES
THAP7-AS1	YES
TNNT2A	YES
UBE2NL	YES
ZNF157	YES
ANP32A-IT1	YES
CAPRIN1B	YES
FGFR1A	YES
FOSL1A	YES
GCSHB	YES
GPR31	YES
HOXA3A	YES
ICAL1	YES
IFITM4P	YES
IGLL3P	YES
LINC00965	YES
PFN1P2	YES
PLEKHG7	YES
PRINS	YES
SMPD5	YES
ZNF17	YES
ACP4	YES
ANKRD36C	YES
ASH1L-AS1	YES
B3GALT5-AS1	YES
BRD2A	YES
C9ORF50	YES
FAM156A	YES
HERC2P2	YES
HNRNPCL1	YES
KRBOX5	YES
KRT18P55	YES
LINC01140	YES
NBPF11	YES
NPIPB15	YES
NSUN5P1	YES
PABPC1A	YES
POM121L8P	YES
SULT2ST2	YES
TTLL2	YES
ZRSR2P1	YES
ACP5A	YES
ANKRD36BP1	YES
ARHGAP29B	YES
C8ORF44	YES
CCDC130	YES
DGCR6L	YES
EPHA2A	YES
GOLGA6L9	YES
HAPLN1A	YES
HOXB-AS3	YES
IL11A	YES
KLHL24B	YES
LRRC37A2	YES
MOV10B.1	YES
N6AMT2	YES
PITPNAA	YES
PRPS1L1	YES
PSG8	YES
RABL2	YES
RPL23AP32	YES
RPS2P32	YES
RPSAP52	YES
SMEK1	YES
SPANXA1	YES
STMN1A	YES
USP30-AS1	YES
WBP2NL	YES
ZP2.3	YES
AGPAT4-IT1	YES
ANXA5B	YES
C6ORF52	YES
CLEC18B	YES
CST5	YES
FUT8-AS1	YES
GJA1B	YES
METTL2A	YES
MORC2-AS1	YES
MTMR9LP	YES
NBPF14	YES
PKD1L3	YES
PPIEL	YES
PRKACG	YES
RGPD6	YES
SLC16A12B	YES
SLC25A15B	YES
SLC6A19A.1	YES
STAG3L2	YES
TAS2R31	YES
TBL1Y	YES
TRAPPC2B	YES
TSPEAR-AS2	YES
TTTY14	YES
UBE2Q2P1	YES
ZUFSP	YES
APOL4	YES
ARIH2OS	YES
CENPBD1P	YES
FOXN3-AS1	YES
GLIPR1L2	YES
GOLGA8IP	YES
GUSBP11	YES
GUSBP14	YES
IGFBP5B	YES
KIAA0319L	YES
LINC00265	YES
LINC00339	YES
MUC3A	YES
PDXDC2P	YES
PMS2P5	YES
RAD51-AS1	YES
UQCC3	YES
ZNF2	YES
ZSCAN32	YES
ZSWIM9	YES
CCDC144B	YES
CIDECP1	YES
COX7A2A	YES
ICN	YES
SCAND2P	YES
VEGFAB	YES
WDFY3-AS2	YES
ZNF398	YES
ZNF713	YES
ZNF767P	YES
ZNF875	YES
ABCA11P	YES
ACLYA	YES
ADAD1	YES
AFG3L1P	YES
ANKRD45	YES
ARL17A	YES
C19ORF18	YES
C5ORF15	YES
C6ORF89	YES
EIF4A1A	YES
ERMARD	YES
GPR32	YES
JMJD7-PLA2G4B	YES
LINC00597	YES
NCBP3	YES
NMRAL2P	YES
OR8B8	YES
RDH10B	YES
SNAI3-AS1	YES
TIGD6	YES
TUBB8	YES
TVP23C	YES
ZNF358	YES
BTNL2	YES
C11ORF71	YES
CCDC83	YES
CLDND2	YES
ETV7	YES
GUSBP2	YES
KIAA2026	YES
LINC00174	YES
MPIG6B	YES
NPIPB5	YES
OIP5-AS1	YES
PCDHA11	YES
PCDHGA2	YES
SEPW1	YES
SLX1A	YES
TSKS	YES
ZNF439	YES
C22ORF39	YES
C8ORF34	YES
CHI3L2	YES
CNTNAP5B	YES
DLEC1	YES
EBLN2	YES
ENO4	YES
FAM151B	YES
FAM166B	YES
GUSBP4	YES
LINC01000	YES
LYG1	YES
NPFF	YES
PABPC3	YES
PCDHGA12	YES
PRKY	YES
PSMG3-AS1	YES
SEPN1	YES
SPATS1	YES
STAG3L1	YES
USP6	YES
ZNF271P	YES
ZNF543	YES
ANKRD53	YES
BEST2	YES
BXDC2	YES
C17ORF49	YES
C2ORF76	YES
C4ORF48	YES
C6ORF136	YES
C6ORF47	YES
CFAP410	YES
KIAA1143	YES
KPNA7	YES
MZT2B	YES
PGBD3	YES
PPIAL4A	YES
RPL26L1	YES
ST20-AS1	YES
TEX36	YES
WASH5P	YES
ZNF225	YES
ZNF414	YES
ZNF513	YES
ZNF587	YES
ZNF76	YES
AP5B1	YES
DHRS4-AS1	YES
GLP2R	YES
GOLGA2P5	YES
KPTN	YES
KRT31	YES
LINC01554	YES
NBPF3	YES
PCDHGA3	YES
PIGG	YES
SMIM30	YES
TMEM229A	YES
TMIGD1	YES
ZAK	YES
ZNF549	YES
ZNF70	YES
ZNF738	YES
ANXA2P3	YES
ARHGAP5-AS1	YES
CABP4	YES
CAPNS2	YES
CXORF38	YES
DYRK4	YES
GBP	YES
H4C5	YES
IRG1L	YES
KCTD8	YES
NKPD1	YES
PAXX	YES
POTEF	YES
PSMA8	YES
RIMBP3	YES
STEEP1	YES
TMEM170A	YES
ZNF384	YES
ZNF542P	YES
ZNF621	YES
ZNF761	YES
ZNF821	YES
CASC15	YES
GCH2	YES
GPALPP1	YES
POLR2J2	YES
RWDD4	YES
TMEM200C	YES
ZNF266	YES
ZNF317	YES
ZNF324	YES
ZNF564	YES
ZNF688	YES
C1ORF159	YES
C9ORF24	YES
CCZ1	YES
EMX2OS	YES
FAM219B	YES
H4C15	YES
MTG2	YES
MTRF1	YES
MUL1	YES
NDUFAF6	YES
NPIPB3	YES
PPP1R3F	YES
THUMPD2	YES
TUSC1	YES
WFDC21P	YES
ZBTB9	YES
ZNF273	YES
ZNF282	YES
ZNF33A	YES
ZNF787	YES
ZNF85	YES
BCL2A	YES
C14ORF93	YES
CHMP4A	YES
CYP4F6	YES
DHFR2	YES
GPRC5D	YES
IGIP	YES
LGALS12	YES
M1AP	YES
MOCS3	YES
NOTCH2NLA	YES
PER1B	YES
SKIV2L	YES
SUPT4H1	YES
UBAP1L	YES
ZNF142	YES
ZNF263	YES
ZNF397	YES
ZNF823	YES
ABITRAM	YES
ARL14EP	YES
BORCS6	YES
CALHM5	YES
CEACAM20	YES
CHMP3	YES
COL19A1	YES
EPD	YES
ERAL1	YES
ERI3	YES
GSTT1B	YES
GTF3C5	YES
H2AC1	YES
KANSL3	YES
KIAA0232	YES
LDAF1	YES
MAP1LC3C	YES
MEI1	YES
RSPH14	YES
SCARNA17	YES
SLC35E2B	YES
TMEM179B	YES
ZDHHC1	YES
ZNF101	YES
ZNF232	YES
ZNF248	YES
ZNF572	YES
ZNF598	YES
ZNF692	YES
ATXN1L	YES
C3ORF38	YES
CKMT1A	YES
CNOT11	YES
CRNKL1	YES
F8A1	YES
FAM98C	YES
FBXL15	YES
GSKIP	YES
MIEN1	YES
NUDT17	YES
OARD1	YES
PSKH1	YES
RAD9B	YES
SAMD14	YES
SLC16A6B	YES
TMEM198B	YES
ZNF124	YES
ZNF436-AS1	YES
ZNF600	YES
ZNF660	YES
ZNF689	YES
ZSWIM3	YES
C9ORF85	YES
CCDC61	YES
CLCN1	YES
CNPPD1	YES
CYP27C1	YES
DBF4B	YES
GUCA2B	YES
IQCH	YES
KLHL10	YES
LINC00312	YES
LRTOMT	YES
LYSMD1	YES
NPY4R	YES
RPP14	YES
TRABD2A	YES
TTI1	YES
USB1	YES
VPS9D1	YES
WDR83OS	YES
ZNF438	YES
ZNF493	YES
ZNF580	YES
ZSCAN9	YES
AHSA2	YES
ARMT1	YES
C2ORF68	YES
C6ORF132	YES
CCDC177	YES
CCL13	YES
CIAO3	YES
CNEP1R1	YES
DCAF12	YES
EPHA6	YES
FAM50B	YES
FBXL18	YES
KARS1	YES
RABL2A	YES
RASGRP4	YES
RNF215	YES
SMIM19	YES
SNURF	YES
TBC1D22B	YES
TRIM4	YES
WDR83	YES
ZNF544	YES
AKR7A5	YES
BCDIN3D	YES
BOD1L1	YES
BTBD6	YES
CENATAC	YES
CFAP52	YES
CLBA1	YES
COMMD2	YES
CRNDE	YES
DEFB4A	YES
FAAP24	YES
FBXO44	YES
HMCN2	YES
HOXD4	YES
JMJD8	YES
LHFPL3	YES
MICOS10	YES
MIR1915HG	YES
NBPF10	YES
POC1B	YES
RPUSD4	YES
RTF1	YES
SRPR	YES
TACO1	YES
TMEM217	YES
UVSSA	YES
WDCP	YES
ZNF383	YES
ANKRD49	YES
BRD9	YES
CCDC66	YES
COMMD7	YES
CYB561A3	YES
DNAL1	YES
DNAL4	YES
FAM114A2	YES
FBXO46	YES
FHIP1B	YES
GTF3C3	YES
H3-3A	YES
H4C12	YES
KERA	YES
NELFCD	YES
OTUD3	YES
POLR3GL	YES
PRDM10	YES
PRDM11	YES
RBSN	YES
RFT1	YES
ROM1	YES
SELENON	YES
SS18L1	YES
SVBP	YES
TECTA	YES
TRARG1	YES
TRIM66	YES
UEVLD	YES
ZAN	YES
ZNF195	YES
ZNF23	YES
ZNF281	YES
ZNF287	YES
ZNF32	YES
ANAPC15	YES
ANKS1A	YES
BORCS5	YES
BTN3A1	YES
CBX8	YES
CUL9	YES
CWF19L1	YES
ENTPD6	YES
GGA1	YES
H4C2	YES
INO80	YES
INTS1	YES
INTS9	YES
MOSMO	YES
MRPL10	YES
NPIPA1	YES
PWWP2A	YES
SPCS1	YES
SPRN	YES
SSNA1	YES
STAG3	YES
TAF6L	YES
TBC1D10B	YES
TBC1D13	YES
TGS1	YES
THAP3	YES
TMEM185A	YES
TMEM234	YES
TMEM242	YES
TRIM34	YES
TSTD2	YES
TTC21A	YES
TTLL9	YES
UBE3D	YES
ULK3	YES
VPS26C	YES
ZNF682	YES
ADAT3	YES
ANKRD13D	YES
APOBEC3G	YES
ASB6	YES
ATRIP	YES
BBOF1	YES
BLOC1S3	YES
CASP3A	YES
COX14	YES
DPCD	YES
EAPP	YES
EMC1	YES
EN1	YES
FAM199X	YES
FBH1	YES
FUZ	YES
GTF2E1	YES
HMOX1A	YES
LARGE2	YES
MORN1	YES
MRFAP1	YES
POLR2J	YES
R3HDM4	YES
RBM45	YES
RETNLB	YES
RTL8A	YES
SMIM11	YES
SSH3	YES
TBX19	YES
TFAP2E	YES
TOP1MT	YES
TSEN34	YES
TUSC2	YES
VTA1	YES
WRAP53	YES
ZDHHC4	YES
ZMAT5	YES
ZNF189	YES
ZNF562	YES
AGPAT9	YES
ANKRD16	YES
ANKRD36B	YES
ATP5D	YES
B3GNT9	YES
BBLN	YES
BICRAL	YES
CCDC103	YES
CYB5D2	YES
FBRSL1	YES
FBXL14	YES
HSDL1	YES
IL11RA	YES
INVS	YES
KATNIP	YES
LEMD2	YES
NAT9	YES
NATD1	YES
NRSN2	YES
ORMDL1	YES
PLPPR2	YES
POMK	YES
SCGN	YES
SF3B6	YES
SLC25A18	YES
SLC2A4RG	YES
TAFAZZIN	YES
TBC1D32	YES
THOC5	YES
TMEM132C	YES
TMEM50A	YES
TRAPPC2	YES
UGT3A1	YES
VPS11	YES
VRK3	YES
ZNF436	YES
ZNF706	YES
ZNF721	YES
ZSCAN21	YES
ALKBH1	YES
ANTKMT	YES
BCAS4	YES
BCL7B	YES
BRPF1	YES
CYP4F1	YES
DPM2	YES
EEFSEC	YES
ENTR1	YES
FAM91A1	YES
GDAP1L1	YES
GOLGA7	YES
HACE1	YES
HOXC5	YES
KIN	YES
LAPTM4A	YES
LMBR1L	YES
MCAT	YES
MRM2	YES
MRPL53	YES
MSANTD4	YES
MSTO1	YES
NDUFAF8	YES
PGAP3	YES
PKD2L1	YES
POM121	YES
PPY	YES
RCC1L	YES
RNF185	YES
RPRD1B	YES
RUSC1	YES
SDHAF1	YES
SMG5	YES
SNX15	YES
SRRM3	YES
TAFA2	YES
TMEM104	YES
UBXN6	YES
VIPAS39	YES
ZBTB14	YES
ZER1	YES
ABHD17C	YES
ADO	YES
CHSY3	YES
CYP2F4	YES
DENND10	YES
DNAAF5	YES
DNAJC27	YES
DNAJC4	YES
DSTYK	YES
EIF4ENIF1	YES
FAM76A	YES
FRMPD4	YES
GDAP2	YES
GORASP1	YES
GPATCH11	YES
GPN1	YES
H3C7	YES
LRRTM1	YES
LYRM7	YES
MED26	YES
MFSD13A	YES
MORC2	YES
MYL5	YES
NALF2	YES
PBX4	YES
PEX11G	YES
PODN	YES
PPCDC	YES
RP9	YES
SARS2	YES
SENP8	YES
SYCP1	YES
THOC7	YES
TM9SF1	YES
TTC33	YES
TTLL11	YES
TUBGCP6	YES
ZGPAT	YES
ACOXL	YES
ADGRB3	YES
ARMC10	YES
ASPRV1	YES
BAIAP2L2	YES
BBIP1	YES
BBS5	YES
C1ORF54	YES
CCDC121	YES
COMMD9	YES
COQ8B	YES
CTU2	YES
CWC25	YES
DNAAF11	YES
DNAJC14	YES
FAM221A	YES
FOXN2	YES
HENMT1	YES
IFT46	YES
IGFLR1	YES
KCND1	YES
KLHDC4	YES
LHFP	YES
LRRC23	YES
LYRM9	YES
MARCHF4	YES
MED22	YES
METTL22	YES
MRPL27	YES
MRPS5	YES
MTMR12	YES
MYG1	YES
NSUN3	YES
OST4	YES
PAM16	YES
PCGF6	YES
PDCL	YES
PIGH	YES
RBFA	YES
RDH13	YES
RIOX1	YES
RNF220	YES
SLC25A26	YES
SPPL3	YES
STOML1	YES
TAF1B	YES
TMEM115	YES
TMEM192	YES
U2AF1L4	YES
UBE2D4	YES
VPS25	YES
WDR59	YES
YIPF1	YES
ZNF22	YES
ZNF410	YES
ZNF430	YES
ZNF57	YES
ZNF638	YES
ANAPC10	YES
ANKZF1	YES
ARHGAP39	YES
CC2D1A	YES
CCDC115	YES
CCDC137	YES
CCDC65	YES
CINP	YES
CYP3A65	YES
DMAP1	YES
DNHD1	YES
DRG2	YES
ELAPOR2	YES
FBXO41	YES
FBXW2	YES
GCOM1	YES
GET4	YES
GTF2IRD2	YES
HNRNPUL2	YES
HOXA7	YES
IST1	YES
KLHL31	YES
LZIC	YES
MAP7D3	YES
MDP1	YES
NAA30	YES
NAA40	YES
NCDN	YES
NFE2L2A	YES
PRPF40B	YES
RAB4B	YES
RTCB	YES
SLC35A2	YES
SNAPC4	YES
ST18	YES
STARD3NL	YES
TAF11	YES
TCHP	YES
TIMMDC1	YES
TMEM167A	YES
TRAPPC10	YES
TRPC4AP	YES
ZBTB8A	YES
ZC3H10	YES
ZNF267	YES
ZNF559	YES
ZNF624	YES
ZNF750	YES
ABRACL	YES
ATP5PD	YES
BBS1	YES
BTG4	YES
C1ORF21	YES
CCDC107	YES
CCDC146	YES
CCDC71L	YES
CEP131	YES
CEP250	YES
CIAO2A	YES
CNPY1	YES
COLEC11	YES
CYTOR	YES
DDA1	YES
DHDDS	YES
ECSIT	YES
ELAC1	YES
EMSY	YES
ENOPH1	YES
FAM234B	YES
FBXO15	YES
FEM1A	YES
GPR108	YES
GRIPAP1	YES
HINFP	YES
HYPK	YES
IPO13	YES
KIAA1549L	YES
KLHDC9	YES
KLHL25	YES
KPNA5	YES
L3MBTL2	YES
LGR6	YES
LRWD1	YES
MEAF6	YES
METTL23	YES
MTMR9	YES
NAP1L3	YES
NOL7	YES
PIGS	YES
RAB9A	YES
RFESD	YES
SCAMP4	YES
SFSWAP	YES
SLC6A17	YES
SPDYA	YES
SPNS1	YES
STAU1	YES
TARBP2	YES
TMEM200A	YES
TMEM230	YES
TUBGCP5	YES
TYW5	YES
WIPF2	YES
ZBTB11	YES
ZDHHC3	YES
ZUP1	YES
AKR1C20	YES
ALG5	YES
ANKS6	YES
ATP8B4	YES
C11ORF54	YES
CEP112	YES
DDX19B	YES
DNAH11	YES
EDARADD	YES
FAM32A	YES
FER1L4	YES
FKBP15	YES
GEMIN8	YES
GHDC	YES
GRAMD3	YES
GUCD1	YES
GYG2	YES
IFT140	YES
KIF6	YES
KLHL18	YES
KLHL22	YES
MOB3A	YES
MTX2	YES
NHLRC3	YES
NOP14	YES
PODXL2	YES
PRRG3	YES
RWDD3	YES
SCRN2	YES
SLC35C1	YES
SPEF2	YES
SPG21	YES
TAF1A	YES
TATDN2	YES
TBCA	YES
TBCC	YES
TM9SF4	YES
TMEM60	YES
VPS39	YES
YIF1B	YES
YIPF6	YES
ZDHHC17	YES
ZNF473	YES
ZNF518A	YES
ADAL	YES
AMIGO3	YES
ANKRD13B	YES
BAXA	YES
CCDC12	YES
COL21A1	YES
COX20	YES
CWF19L2	YES
EMC3	YES
FAM193B	YES
FAN1	YES
FDX2	YES
GGT7	YES
GPATCH8	YES
GPR157	YES
H4C11	YES
HARS2	YES
ILDR1	YES
KBTBD7	YES
LNPK	YES
MBPA	YES
MEA1	YES
MED4	YES
MOSPD3	YES
MRPS11	YES
MTMR10	YES
NECAP1	YES
NSMCE2	YES
NTMT1	YES
PHOSPHO2	YES
PIGM	YES
PLXNA1	YES
PRPSAP2	YES
RDH14	YES
RER1	YES
REX1BD	YES
RNF31	YES
SBF1	YES
SCO1	YES
SDF2	YES
SHLD2	YES
SMCR8	YES
SNX27	YES
STX4	YES
TCF20	YES
TMEM170B	YES
TMEM258	YES
TMEM41A	YES
TRABD	YES
TRAPPC2L	YES
UBXN7	YES
ZCCHC17	YES
ZCCHC9	YES
ABI3	YES
ANGEL2	YES
ATP5MF	YES
B3GALNT2	YES
BLOC1S1	YES
C15ORF39	YES
CAPS2	YES
CARF	YES
CCDC28A	YES
COA3	YES
COMMD6	YES
COX16	YES
CXXC1	YES
CYP2B3	YES
CYP2C70	YES
DCTN3	YES
DHX38	YES
DNAJB13	YES
DOLPP1	YES
DZIP1	YES
EDC3	YES
EID2	YES
FCF1	YES
GPR135	YES
KNOP1	YES
L3MBTL1	YES
LMAN2	YES
LRRC42	YES
MAB21L1	YES
MAPKBP1	YES
MCRS1	YES
MED18	YES
MEIS3	YES
MGRN1	YES
NICN1	YES
NUP43	YES
OSGEP	YES
PAPOLG	YES
PLBD2	YES
PLGRKT	YES
PRDM4	YES
PTPRT	YES
PUS7L	YES
RNASEH1	YES
RPL39L	YES
SASH3	YES
SCAF1	YES
SLC66A3	YES
SMARCD1	YES
SMIM7	YES
SNRPB2	YES
TOMM22	YES
TOR4A	YES
TSPYL1	YES
TXLNG	YES
UHRF2	YES
UNC50	YES
UPF3A	YES
USP42	YES
YDJC	YES
ZBTB41	YES
ZNF589	YES
ACTR10	YES
ADIRF	YES
AIDA	YES
AP3B2	YES
APIP	YES
ASPSCR1	YES
BIVM	YES
CCDC120	YES
CCDC167	YES
CCDC59	YES
CDKL1	YES
CENPO	YES
CHMP1A	YES
CNOT8	YES
DCTN5	YES
DNAAF1	YES
DPH6	YES
ELP5	YES
EXT2	YES
FAM110A	YES
FAM120B	YES
FANCE	YES
GOLPH3L	YES
GTF3C6	YES
HOXC9	YES
ISG20L2	YES
KANSL1L	YES
KLC2	YES
LAMTOR5	YES
MDH1B	YES
MRPL41	YES
NOMO1	YES
NOS2A	YES
OBI1	YES
OXNAD1	YES
PIKFYVE	YES
PLXNA4	YES
PMEL	YES
POFUT1	YES
RABEPK	YES
RANGRF	YES
RPP25L	YES
SPAG6	YES
SPATA2	YES
STXBP5L	YES
SYCE2	YES
TBL2	YES
TBP	YES
TBX18	YES
TMEM147	YES
TMEM199	YES
TRMT11	YES
TRMT2A	YES
TRUB1	YES
TSN	YES
UFL1	YES
UTP11	YES
VASH2	YES
VSTM4	YES
ZC3HAV1L	YES
ZFP42	YES
ADAMTSL1	YES
AGO3	YES
ANKRD24	YES
ATP5J2	YES
CACNA2D4	YES
CBARP	YES
CDC40	YES
CEP43	YES
CHMP4B	YES
CHURC1	YES
CLEC3B	YES
COPS7A	YES
DAAM2	YES
EIF3L	YES
ELMOD2	YES
EMC6	YES
FAP	YES
FLAD1	YES
GNB1L	YES
GTF2H4	YES
IMP4	YES
INO80C	YES
INTS3	YES
KATNAL1	YES
KPNA6	YES
LONRF2	YES
LRSAM1	YES
LSM7	YES
MICU3	YES
MROH1	YES
MRPL48	YES
NUDCD2	YES
PDCD7	YES
PHLPP2	YES
PKD1L2	YES
PPP1R7	YES
PPT2	YES
PSMG2	YES
RNF130	YES
RNF167	YES
SHPRH	YES
SLAIN2	YES
SLX4	YES
SNHG7	YES
STIM2	YES
TAF12	YES
TAPBPL	YES
TBC1D9B	YES
TEX10	YES
TIGD2	YES
TMEM59	YES
TRMT12	YES
UGT2B	YES
VPS28	YES
ZFYVE19	YES
ZFYVE28	YES
ZNF277	YES
ZNF532	YES
ZNHIT3	YES
ZZEF1	YES
ANKRD13A	YES
ARL8A	YES
AZIN2	YES
BBS7	YES
CDIPT	YES
CDKL3	YES
CNPY4	YES
COA5	YES
COQ5	YES
COX10	YES
CTNNBL1	YES
CYB5R4	YES
DGCR2	YES
DNAH2	YES
DOK6	YES
DOLK	YES
EXOC8	YES
FOXN4	YES
GGACT	YES
GLRX5	YES
HARS	YES
HCFC2	YES
HECTD4	YES
HGH1	YES
HOMEZ	YES
LSM14A	YES
MAEA	YES
MAF1	YES
MED12	YES
MED7	YES
NEK9	YES
NGRN	YES
NOL11	YES
NUDT16	YES
PARN	YES
POGZ	YES
PPIP5K1	YES
PPM1M	YES
PRPF18	YES
PRPF6	YES
PYROXD1	YES
RHBDD1	YES
RMND1	YES
SELENOF	YES
SETD3	YES
TESK1	YES
TFCP2	YES
TLNRD1	YES
TMEM245	YES
VPS8	YES
WBP11	YES
WDR44	YES
ZBTB8OS	YES
ACBD7	YES
ACRBP	YES
ADCK2	YES
ANKMY2	YES
APOL6	YES
ARL6IP4	YES
CAPRIN2	YES
CCDC127	YES
CCDC47	YES
CLEC4A	YES
CNPY3	YES
DCP1A	YES
DDI2	YES
DIRAS1	YES
EDEM2	YES
EIF2B1	YES
FBXW5	YES
HAUS7	YES
HOXD3	YES
IL17RC	YES
ISLR2	YES
KATNBL1	YES
KCTD17	YES
LY6K	YES
MED16	YES
MRPL34	YES
NOSIP	YES
NOXA1	YES
NSMCE1	YES
NUDT14	YES
ORC2	YES
PAIP2	YES
PDZD8	YES
POFUT2	YES
PPAP2A	YES
PPFIA1	YES
PTGDR2	YES
RESF1	YES
RFX2	YES
RIC8A	YES
SCRG1	YES
SEC22A	YES
SLC38A7	YES
SLC41A3	YES
SMYD4	YES
SNAPC5	YES
ST6GALNAC6	YES
STARD7	YES
SUPV3L1	YES
TOP3A	YES
TRAPPC1	YES
TTC12	YES
TUBD1	YES
UPRT	YES
VIT	YES
VPS4B	YES
VPS52	YES
YIPF3	YES
YTHDF3	YES
ZMYND12	YES
AFG3L2	YES
ALG3	YES
ANKRD13C	YES
AP3S2	YES
APOO	YES
ATP6AP1L	YES
C1D	YES
CEP19	YES
CEP63	YES
CWC27	YES
CYHR1	YES
DCUN1D3	YES
DEF8	YES
DENND4C	YES
EIF1AD	YES
ERH	YES
EXOC1	YES
EYA3	YES
FAM120A	YES
FAM83H	YES
FBXO4	YES
FBXO8	YES
FHOD1	YES
FOXRED2	YES
HAPLN3	YES
HIRA	YES
KRT34	YES
LEO1	YES
LETMD1	YES
MAK16	YES
MAP3K10	YES
MCMBP	YES
MDGA1	YES
MINDY3	YES
MRPL22	YES
MRPL52	YES
NACC1	YES
NINL	YES
NSMCE4A	YES
NSUN5	YES
NUDT3	YES
PATZ1	YES
PGGHG	YES
PIGF	YES
POGLUT1	YES
PPP2R5D	YES
PPP4R1	YES
RAD54L2	YES
RASL10B	YES
RC3H1	YES
RMI1	YES
RNLS	YES
RPL7L1	YES
SCRIB	YES
SCUBE3	YES
SF3B2	YES
SNX2	YES
SPOCD1	YES
SUPT16H	YES
SZRD1	YES
TBC1D17	YES
TEX261	YES
TGDS	YES
THAP11	YES
TM2D1	YES
TSNAX	YES
TTLL3	YES
UBL7	YES
UTP18	YES
VPS36	YES
VWA1	YES
WDR54	YES
WWC3	YES
XYLT2	YES
ZDHHC9	YES
ZNF148	YES
ZNRF3	YES
ZYG11B	YES
AAMP	YES
AKAP10	YES
AKIP1	YES
APOL3	YES
ASB7	YES
BRD7	YES
BRIX1	YES
CC2D1B	YES
CEP135	YES
CFAP20	YES
CPTP	YES
DDN	YES
DENND2A	YES
DRAM2	YES
IQCK	YES
IWS1	YES
MAPKAP1	YES
MIX23	YES
MPPE1	YES
MRPS14	YES
NUDT19	YES
ORC3	YES
OSBPL9	YES
PAXIP1	YES
PFDN4	YES
PI4KB	YES
POMGNT2	YES
POMT1	YES
PUM3	YES
ROGDI	YES
ROMO1	YES
RRAGA	YES
RUNDC3A	YES
SASS6	YES
SCMH1	YES
SNAPC3	YES
SNX12	YES
SNX13	YES
STMN4	YES
TIMM22	YES
TMBIM4	YES
TMEM208	YES
TMEM218	YES
TMEM41B	YES
TNIP2	YES
UBIAD1	YES
URB1	YES
USP33	YES
USP8	YES
YLPM1	YES
ZMYM6	YES
ACTR1A	YES
ACTR6	YES
AGMO	YES
AIP	YES
ARL2BP	YES
ARPC5	YES
ATP5A1	YES
ATP5PF	YES
B4GALT7	YES
BROX	YES
CARS2	YES
CEP164	YES
CHD8	YES
CHID1	YES
CHKB	YES
CSTF1	YES
DOK5	YES
DYM	YES
EFR3A	YES
EXOC7	YES
EXOSC3	YES
FAM78A	YES
FBXL3	YES
GRSF1	YES
GTF2H2	YES
HMBOX1	YES
IL18RAP	YES
IQCG	YES
ISM1	YES
JAKMIP1	YES
LDB1	YES
MAN1B1	YES
METTL5	YES
MIS12	YES
MRPL51	YES
MTSS2	YES
MTURN	YES
MXRA5	YES
MYDGF	YES
NCBP2	YES
NUBP1	YES
OSBPL11	YES
PHF2	YES
PNCK	YES
PYGO2	YES
RNF7	YES
RPH3AL	YES
SCLT1	YES
SCYL1	YES
SDHAF3	YES
SLC2A14	YES
SLC35E4	YES
SNIP1	YES
SSU72	YES
TAB3	YES
THAP1	YES
TM2D2	YES
TMSB15A	YES
TRIP10	YES
UBLCP1	YES
UBR5	YES
USP39	YES
WDR74	YES
WDR90	YES
WRN	YES
ZBED3	YES
ZNF644	YES
ZNHIT6	YES
ACAD8	YES
ADH1A	YES
ATP5ME	YES
ATXN7L1	YES
B3GNT7	YES
BTAF1	YES
BTBD7	YES
BTRC	YES
CCDC28B	YES
CEP41	YES
COASY	YES
COPZ1	YES
CUL4B	YES
DCAF13	YES
DERL2	YES
DHPS	YES
DPH2	YES
DZIP3	YES
EDA	YES
FAM214B	YES
FAR2	YES
FYTTD1	YES
GBA2	YES
GNPTAB	YES
GORASP2	YES
JOSD1	YES
KLHL9	YES
LRRC1	YES
LZTS2	YES
MAML1	YES
MICALL2	YES
MIER1	YES
MIF4GD	YES
MRPL35	YES
MRPS22	YES
MRPS30	YES
MRPS34	YES
MYO19	YES
NDFIP1	YES
NEDD8	YES
NEK1	YES
NUDT6	YES
P3H1	YES
P4HTM	YES
PAIP2B	YES
PEX16	YES
PITRM1	YES
PLCH2	YES
PLPP6	YES
PRKRA	YES
PRRC1	YES
PUM2	YES
RBM6	YES
RNF150	YES
SCML1	YES
SERTAD3	YES
SFI1	YES
STYX	YES
U2SURP	YES
VARS2	YES
ZFP62	YES
ABHD14A	YES
BAZ2A	YES
CCNJ	YES
CEP170B	YES
COLGALT2	YES
COQ9	YES
CREBL2	YES
CYP2D9	YES
CYYR1	YES
EDEM3	YES
EMC9	YES
ENTPD4	YES
GET1	YES
HELQ	YES
HM13	YES
IFT20	YES
ITFG1	YES
KCNJ1	YES
KIF7	YES
LEPROTL1	YES
LIN37	YES
MARCHF5	YES
MRPL9	YES
MRPS17	YES
MTREX	YES
MYOC	YES
NAP1L4	YES
NINJ2	YES
PABPC1L	YES
PDSS2	YES
PEAR1	YES
PEX26	YES
PFDN1	YES
PIGN	YES
PMPCA	YES
POLR2I	YES
POMP	YES
RABL3	YES
RILPL1	YES
RPS6KA4	YES
SEMA3G	YES
SLC16A13	YES
STX6	YES
SUFU	YES
SUMO2	YES
TNFA	YES
TRIM26	YES
TTC14	YES
UBE2V1	YES
VAC14	YES
WAPL	YES
WDR19	YES
ZXDC	YES
ACOT11	YES
AGPAT1	YES
ALOX12B	YES
ALS2CL	YES
ALYREF	YES
ANAPC11	YES
AP3S1	YES
B3GALT4	YES
BCAP31	YES
C1QTNF5	YES
CCDC126	YES
CD99	YES
CENPX	YES
CNOT4	YES
DDX11	YES
EGFLAM	YES
ENPP4	YES
FAM126A	YES
FAM133B	YES
FBXL7	YES
FCHO2	YES
FKBP7	YES
FTSJ3	YES
FZD9	YES
GOLGA8A	YES
GPX1A	YES
HOMER3	YES
HOOK1	YES
HYLS1	YES
IL18BP	YES
ING5	YES
KIRREL3	YES
KLRG1	YES
LDLRAP1	YES
MAGEH1	YES
MAGT1	YES
MAN2A2	YES
MBOAT7	YES
MRPS18A	YES
MRPS18C	YES
MYPN	YES
NDN	YES
NOB1	YES
NUP58	YES
PHC2	YES
PLEKHG4	YES
PRR7	YES
PRRC2B	YES
RAD52	YES
[truncated: 2,734 more rows]
