# Supplementary material for: A Network Pharmacology Study: Reveal the Mechanisms of Palovarotene Against Heterotopic Ossification
Source: Front Med (Lausanne). 2022 May 13;9:897392. doi: 10.3389/fmed.2022.897392 (PMC9136101; doi:10.3389/fmed.2022.897392)
Supplement: Supplementary file 6 [file Supplementary_Table_3.csv]

SUID	AverageShortestPathLength	BetweennessCentrality	ClosenessCentrality	ClusteringCoefficient	Degree	Eccentricity	IsSingleNode	name	NeighborhoodConnectivity	NumberOfDirectedEdges	NumberOfUndirectedEdges	PartnerOfMultiEdgedNodePairs	Radiality	selected	SelfLoops	shared name	Stress	TopologicalCoefficient
72	2.64516129	0.01497192	0.37804878	0.0	2	5	false	ABCC1	12.5	2	0	0	0.72580645	false	0	ABCC1	118	0.5
73	1.70967742	0.15038421	0.58490566	0.31225296	23	4	false	CASP3	10.69565217	23	0	0	0.88172043	false	0	CASP3	1986	0.18688024
75	3.32258065	9.2544E-4	0.30097087	0.0	2	6	false	SLC22A1	3.0	2	0	0	0.61290323	false	0	SLC22A1	6	0.5
77	2.17741935	0.02367298	0.45925926	0.44444444	9	4	false	ACE	12.22222222	9	0	0	0.80376344	false	0	ACE	492	0.28423773
78	2.08064516	0.06854053	0.48062016	0.29090909	11	4	false	REN	11.45454545	11	0	0	0.81989247	false	0	REN	1116	0.25050505
80	2.14516129	0.02797359	0.46616541	0.41666667	9	4	false	AKR1B1	12.77777778	9	0	0	0.80913978	false	0	AKR1B1	406	0.28787879
82	1.64516129	0.25539816	0.60784314	0.19692308	26	3	false	PPARG	9.5	26	0	0	0.89247312	false	0	PPARG	3186	0.1659919
84	3.0	0.0	0.33333333	1.0	2	5	false	HSD11B2	10.0	2	0	0	0.66666667	false	0	HSD11B2	0	0.76923077
86	2.24193548	0.01172639	0.44604317	0.47619048	7	4	false	BACE1	13.14285714	7	0	0	0.79301075	false	0	BACE1	250	0.32055749
89	1.77419355	0.15050133	0.56363636	0.20526316	20	4	false	PPARA	10.0	20	0	0	0.87096774	false	0	PPARA	2124	0.18240741
91	2.38709677	0.02078179	0.41891892	0.28571429	8	5	false	ACHE	9.625	8	0	0	0.7688172	false	0	ACHE	328	0.27941176
93	2.72580645	0.00148233	0.36686391	0.5	4	5	false	PREP	9.5	4	0	0	0.71236559	false	0	PREP	26	0.41304348
95	2.29032258	0.00383622	0.43661972	0.6	6	4	false	FAAH	14.0	6	0	0	0.78494624	false	0	FAAH	108	0.35
97	2.01612903	0.02914279	0.496	0.52564103	13	4	false	GSK3B	13.69230769	13	0	0	0.83064516	false	0	GSK3B	512	0.27943485
100	2.08064516	0.13782789	0.48062016	0.16666667	12	4	false	CNR1	9.08333333	12	0	0	0.81989247	false	0	CNR1	1568	0.20542636
103	2.91935484	0.00254136	0.34254144	0.0	3	5	false	CA1	6.33333333	3	0	0	0.68010753	false	0	CA1	38	0.41025641
106	2.87096774	0.00484018	0.34831461	0.0	3	5	false	ADORA2B	6.0	3	0	0	0.68817204	false	0	ADORA2B	44	0.35714286
107	2.82258065	0.00525208	0.35428571	0.16666667	4	5	false	ALOX12	5.75	4	0	0	0.69623656	false	0	ALOX12	44	0.30882353
110	2.67741935	0.00634028	0.37349398	0.0	3	4	false	PDE4A	8.0	3	0	0	0.72043011	false	0	PDE4A	90	0.36842105
112	2.67741935	0.00897255	0.37349398	0.0	4	5	false	ADORA3	7.75	4	0	0	0.72043011	false	0	ADORA3	102	0.32142857
116	2.43548387	0.0054737	0.41059603	0.6	5	4	false	MAP3K14	14.8	5	0	0	0.76075269	false	0	MAP3K14	108	0.48666667
118	3.0483871	0.0	0.32804233	1.0	2	5	false	ADRA2A	7.0	2	0	0	0.65860215	false	0	ADRA2A	0	0.58333333
119	3.0483871	0.0	0.32804233	1.0	2	5	false	ADRA2C	7.0	2	0	0	0.65860215	false	0	ADRA2C	0	0.58333333
123	2.27419355	0.00494594	0.43971631	0.64285714	8	4	false	MGLL	12.125	8	0	0	0.78763441	false	0	MGLL	102	0.31089744
130	2.27419355	0.01416186	0.43971631	0.48888889	10	4	false	FABP5	10.4	10	0	0	0.78763441	false	0	FABP5	314	0.28108108
132	2.41935484	0.00948838	0.41333333	0.3	5	4	false	AKR1C3	10.8	5	0	0	0.76344086	false	0	AKR1C3	96	0.33125
134	2.19354839	0.02020806	0.45588235	0.52777778	9	4	false	KEAP1	14.55555556	9	0	0	0.80107527	false	0	KEAP1	366	0.35230352
137	2.58064516	0.01983699	0.3875	0.0	4	5	false	CYP1A2	7.5	4	0	0	0.73655914	false	0	CYP1A2	202	0.29545455
139	2.27419355	0.04076265	0.43971631	0.26666667	6	4	false	PTGES	10.0	6	0	0	0.78763441	false	0	PTGES	352	0.25213675
141	2.29032258	0.01270111	0.43661972	0.75	8	4	false	PTK2	14.25	8	0	0	0.78494624	false	0	PTK2	154	0.39236111
144	2.37096774	0.02317382	0.42176871	0.13333333	6	4	false	ALOX5	10.16666667	6	0	0	0.77150538	false	0	ALOX5	330	0.30208333
147	2.80645161	8.2972E-4	0.35632184	0.33333333	3	5	false	NCSTN	8.66666667	3	0	0	0.69892473	false	0	NCSTN	16	0.46296296
150	2.79032258	5.147E-4	0.3583815	0.0	2	4	false	MAPKAPK2	11.5	2	0	0	0.7016129	false	0	MAPKAPK2	12	0.55263158
153	2.62903226	0.0	0.3803681	0.0	1	4	false	ALPL	26.0	1	0	0	0.72849462	false	0	ALPL	0	0.0
159	2.35483871	0.0479321	0.42465753	0.26666667	10	5	false	CTSB	9.2	10	0	0	0.77419355	false	0	CTSB	758	0.29032258
161	2.25806452	0.00703461	0.44285714	0.66666667	7	4	false	BCL2	15.28571429	7	0	0	0.79032258	false	0	BCL2	134	0.38214286
162	1.90322581	0.10085056	0.52542373	0.36029412	17	3	false	MAPK1	11.23529412	17	0	0	0.84946237	false	0	MAPK1	1298	0.22689076
164	1.93548387	0.06892525	0.51666667	0.43333333	16	4	false	STAT3	12.0	16	0	0	0.84408602	false	0	STAT3	828	0.24234694
167	1.90322581	0.08021818	0.52542373	0.37908497	18	4	false	HSP90AA1	11.11111111	18	0	0	0.84946237	false	0	HSP90AA1	1064	0.22111111
170	2.06451613	0.00986503	0.484375	0.63636364	12	4	false	CASP8	13.41666667	12	0	0	0.82258065	false	0	CASP8	256	0.28546099
172	2.19354839	0.04907326	0.45588235	0.30909091	11	4	false	RXRA	9.90909091	11	0	0	0.80107527	false	0	RXRA	800	0.25174825
174	4.33870968	0.0	0.23048327	0.0	1	6	false	BRD3	2.0	1	0	0	0.44354839	false	0	BRD3	0	0.0
175	3.35483871	0.03225806	0.29807692	0.0	2	5	false	BRD9	2.0	2	0	0	0.60752688	false	0	BRD9	248	0.5
177	2.40322581	0.06345849	0.41610738	0.33333333	3	4	false	PBRM1	15.0	3	0	0	0.76612903	false	0	PBRM1	492	0.41904762
179	3.01612903	0.00142488	0.3315508	0.0	2	5	false	CA2	7.5	2	0	0	0.66397849	false	0	CA2	14	0.54166667
182	2.24193548	0.00266687	0.44604317	0.80952381	7	4	false	CASP1	16.28571429	7	0	0	0.79301075	false	0	CASP1	80	0.39721254
192	2.11290323	0.02154882	0.47328244	0.6	11	4	false	MDM2	13.63636364	11	0	0	0.81451613	false	0	MDM2	432	0.30785124
197	2.22580645	0.01236545	0.44927536	0.61904762	7	4	false	FGFR1	14.71428571	7	0	0	0.79569892	false	0	FGFR1	216	0.35034014
200	2.62903226	0.0	0.3803681	1.0	2	5	false	LDHA	20.5	2	0	0	0.72849462	false	0	LDHA	0	0.82
219	3.06451613	0.0	0.32631579	0.0	1	5	false	HTR2B	12.0	1	0	0	0.65591398	false	0	HTR2B	0	0.0
228	2.82258065	3.0218E-4	0.35428571	0.0	2	5	false	PLAU	13.0	2	0	0	0.69623656	false	0	PLAU	8	0.66666667
230	3.33870968	0.0	0.29951691	0.0	1	6	false	LGMN	10.0	1	0	0	0.61021505	false	0	LGMN	0	0.0
234	2.87096774	0.00239997	0.34831461	0.0	3	5	false	EPHX1	8.0	3	0	0	0.68817204	false	0	EPHX1	32	0.41176471
242	2.35483871	0.00558062	0.42465753	0.60714286	8	4	false	FABP4	11.0	8	0	0	0.77419355	false	0	FABP4	144	0.32352941
244	2.79032258	7.3358E-4	0.3583815	0.5	4	5	false	PPARD	10.0	4	0	0	0.7016129	false	0	PPARD	14	0.44318182
246	2.5	1.1752E-4	0.4	0.66666667	3	4	false	RBP4	18.0	3	0	0	0.75	false	0	RBP4	8	0.6
249	2.38709677	4.1057E-4	0.41891892	0.86666667	6	4	false	SCD	13.83333333	6	0	0	0.7688172	false	0	SCD	16	0.40686275
254	2.56451613	0.00949071	0.38993711	0.4	6	4	false	RARA	9.66666667	6	0	0	0.73924731	false	0	RARA	166	0.35802469
267	2.75806452	0.0	0.3625731	0.0	1	5	false	GPBAR1	20.0	1	0	0	0.70698925	false	0	GPBAR1	0	0.0
278	2.88709677	0.0	0.34636872	0.0	1	5	false	HDAC10	18.0	1	0	0	0.68548387	false	0	HDAC10	0	0.0
328	3.25806452	0.0	0.30693069	0.0	1	5	false	PTGIR	6.0	1	0	0	0.62365591	false	0	PTGIR	0	0.0
331	3.12903226	0.0	0.31958763	1.0	2	5	false	THRA	8.5	2	0	0	0.64516129	false	0	THRA	0	0.65384615
335	2.91935484	0.0	0.34254144	0.0	1	5	false	ROS1	16.0	1	0	0	0.68010753	false	0	ROS1	0	0.0
